# Supplementary material for: Comparison of physiological uptake of normal tissues in patients with cancer using 18F-FAPI-04 and 18F-FAPI-42 PET/CT
Source: Front Nucl Med. 2022 Sep 29;2:927843. doi: 10.3389/fnume.2022.927843 (PMC11440963; doi:10.3389/fnume.2022.927843)
Supplement: Supplementary file 1 [file Table_1.xlsx]

## Sheet: Sheet1
Healthy tissue	SUVmax median		SUVmean median		SUVmax mean ± SD			SUVmean mean ± SD
	FAPI-04	FAPI-42	FAPI-04	FAPI-42	FAPI-04	FAPI-42	P value	FAPI-04	FAPI-42	P value
Galbladder	5.75333	8.659	4.22	6.02433	7.56±7.18	10.56±6.14	0.088	5.4±2.86	7.4±4.1	0.192535
Uterus	5.01633	8.4315	3.65933	6.94133	5.28±3.78	8.21±4.41	0.06	4.3±3.21	6.6±3.20	0.0742117
Submandibular gland	4.755	3.59533	3.637	2.60417	4.71±1.59	3.95±1.63	0.08	3.5±1.02	2.9±1.14	0.0720187
Renal pelvis	4.0125	4.05617	2.9195	3.087	4.05±2.00	6.17±4.95	0.3	3.0±1.18	4.5±3.28	0.0647186
Thyroid	3.0165	2.30683	2.4565	1.924	3.33±1.94	2.28±0.77	0.061	2.7±1.26	1.9±0.62	0.694877
Pancreas-corpus	2.11683	1.60683	1.60917	1.20017	2.13±0.63	1.80±0.66	0.09	1.6±0.49	1.4±0.50	0.093786
Pancreas-uncinat	2.06783	1.6515	1.60383	1.191	2.02±0.56	1.66±0.45	0.028	1.5±0.46	1.3±0.37	0.0613902
Parotid glands	1.9925	1.5995	1.7325	1.21267	2.23±1.20	1.78±0.61	0.16	1.9±0.83	1.5±0.54	0.078106
Pancreas-tail	1.95467	1.45633	1.69383	1.09683	2.08±0.72	1.67±0.63	0.06	1.6±0.54	1.3±0.49	0.0595162
Palatine tonsils	1.70117	1.49633	1.509	1.148	1.68±0.41	1.54±0.46	0.415	1.5±0.35	1.2±0.37	0.0452441
Testis	1.57733	1.56	1.229	1.29367	1.64±0.54	1.55±0.33	0.791	1.3±0.38	1.2±0.28	0.203603
Pancreas-head	1.5335	1.36117	1.01967	1.08583	1.64±0.52	1.62±0.68	0.516	1.2±0.49	1.2±0.50	0.907202
Esophagogastric junction	1.52683	1.2045	1.16633	1.05033	1.58±0.53	1.30±0.46	0.09	1.3±0.41	1.0±0.34	0.0482966
Nasopharynx	1.50567	1.384	1.13667	1.06183	1.61±0.66	1.43±0.40	0.53	1.2±0.48	1.1±0.36	0.477581
Scalp	1.49483	1.44383	1.08317	0.982167	1.52±0.46	1.42±0.34	0.402	1.1±0.30	1.1±0.20	5.5088e-06
Renal kortex	1.48017	1.70483	1.21083	1.38817	1.65±0.55	1.83±0.53	0.164	1.3±0.39	1.5±0.40	0.104588
Esophagus	1.47283	1.59967	1.21433	1.427	1.54±0.45	1.61±0.36	0.387	1.3±0.36	1.4±0.27	0.873845
Ovaries	1.46167	1.50583	1.04167	1.18867	1.42±0.48	1.63±0.40	0.47	1.1±0.30	1.3±0.33	0.214099
Rectum	1.439	1.45833	1.09933	1.12283	1.50±0.40	1.39±0.40	0.482	1.1±0.30	1.1±0.32	0.665159
Prostate	1.433	1.568	1.11117	1.11567	1.41±0.32	1.59±0.55	0.346	1.1±0.29	1.2±0.39	0.705697
Musculus quadratus lumborum	1.296	1.14167	1.11383	0.934167	1.44±0.42	1.19±0.32	0.051	1.1±0.30	0.9±0.26	0.0398011
Cervical background	1.23383	1.19617	1.00117	0.9295	1.29±0.27	1.17±0.38	0.372	1.0±0.20	0.9±0.31	0.016064
Psoas muscle	1.16783	0.902833	0.898	0.687333	1.23±0.46	1..05±0.63	0.037	1.0±0.37	0.8±0.33	0.124851
Abdominal aorta	1.16133	1.31215	0.809167	1.04233	1.22±0.32	1.35±0.25	0.088	0.9±0.24	1.0±0.17	0.0304638
Cervical reactive LAP	1.08267	1.05817	1.0315	0.962167	1.18±0.50	1.18±0.38	0.685	1.1±0.49	1.0±0.26	0.434005
Nipple	1.082	1.0915	0.8295	0.781333	1.51±1.04	1.14±0.49	0.665	1.1±0.70	0.8±0.29	0.091252
Liver	1.0705	1.2025	0.634333	0.759167	1.08±0.36	1.19±0.25	0.176	0.8±0.68	0.7±0.13	0.714899
Lung hilus	1.049	1.17867	0.861167	0.9585	1.07±0.19	1.19±0.32	0.117	0.9±0.16	0.9±0.18	0.110499
Thoracic aorta	1.04033	1.165	0.767333	0.9355	1.06±0.26	1.17±0.24	0.123	0.8±0.20	0.9±0.20	0.645623
Leſt vetricular wall	0.9635	1.12533	0.727833	0.814333	0.96±0.26	1.15±0.30	0.04	0.7±0.19	0.8±0.20	0.176214
Supraclavicular fatty tissue	0.941833	0.784333	0.697667	1.07383	0.96±0.35	0.83±0.22	0.256	0.7±0.25	0.6±0.15	0.977584
Descending colon	0.908667	0.764333	0.652167	0.624167	0.94±0.26	0.81±0.27	0.083	0.7±0.22	0.6±0.21	0.665159
Sternum	0.883833	1.17183	0.688167	0.8305	0.91±0.23	1.26±0.48	0.002	0.7±0.18	0.9±0.33	0.00964784
Spleen	0.874167	0.852333	0.6915	0.608667	0.95±0.27	0.84±0.26	0.261	0.7±0.19	0.6±0.20	0.244767
Iliac bone	0.813	1.045	0.575	0.761	0.82±0.25	1.17±0.45	0.011	0.6±0.19	0.9±0.34	0.00218048
Duodenum	0.808167	0.895	0.693167	0.737333	0.95±0.44	0.96±0.26	0.5	0.8±0.36	0.8±0.22	0.159545
Ileum	0.7865	0.782833	0.623833	0.580833	0.95±0.44	0.79±0.27	0.425	0.7±0.24	0.6±0.21	0.935322
Lung parenchyma	0.719167	0.698833	0.441167	0.405333	0.72±0.21	0.71±0.21	0.64	0.5±0.14	0.4±0.14	0.613366
Breast glandular tissue	0.677667	0.84	0.524833	0.614667	0.83±0.47	0.85±0.33	0.187	0.6±0.37	0.7±0.25	0.767149
Thymus	0.648	0.623	0.51	0.546	0.71±0.34	0.66±0.21	0.955	0.6±0.25	0.5±0.14	0.516188
Stomach corpus	0.625167	0.597167	0.4535	0.467333	0.69±0.34	0.63±0.20	0.766	0.5±0.28	0.5±0.14	0.471574
Stomach antrum	0.619333	0.5215	0.452167	0.475667	0.63±0.20	0.58±0.28	0.449	0.5±0.13	0.5±0.25	0.343765
Cecum	0.619333	0.618667	0.456167	0.518667	0.72±0.35	0.63±0.21	0.516	0.6±0.27	0.5±0.19	0.386708
Mesenteric adipose tissue	0.6175	0.561	0.469	0.383333	0.68±0.29	0.59±0.22	0.465	0.5±0.22	0.4±0.16	0.261054
Lumbar vertebras	0.544333	1.20783	0.4025	0.869167	0.64±0.24	1.25±0.52	0	0.4±0.16	0.9±0.40	0.0702156
Femur neck	0.495	0.769833	0.335833	0.529833	0.53±0.20	0.76±0.24	0.003	0.4±0.13	0.5±0.16	0.00227202
Humeral head	0.316	0.566667	0.218833	0.408333	0.39±0.31	0.62±0.32	0.001	0.3±0.24	0.4±0.22	0.045586
Cerebral cortex	0.2315	0.193833	0.135667	0.115167	0.29±0.20	0.21±0.11	0.229	0.2±0.13	0.1±0.08	0.203237
Cerebellum	0.192	0.183	0.135667	0.1305	0.19±0.08	0.19±0.08	0.957	0.1±0.06	0.1±0.05	0.226972
